# Supplementary material for: The Impact of Celiprolol in Vascular Ehlers–Danlos Syndrome: A Systematic Review of Current Evidence
Source: Med Sci (Basel). 2025 Jun 9;13(2):74. doi: 10.3390/medsci13020074 (PMC12195525; doi:10.3390/medsci13020074)
Supplement: Supplementary file 1 [file medsci-13-00074-s001.zip]

Archive with 1 entries (1 files):
- medsci-3558294-supplementary.pdf
